# Supplementary material for: A genetic screen in Drosophila uncovers the multifaceted properties of the NUP98-HOXA9 oncogene
Source: PLoS Genet. 2021 Aug 12;17(8):e1009730. doi: 10.1371/journal.pgen.1009730 (PMC8384169; doi:10.1371/journal.pgen.1009730)
Supplement: S1 Table — (XLSX) [file pgen.1009730.s012.xlsx]

## Sheet: Main Figures
Fig 1	Stocks	Source	Stock	Fly food	Temperature	Antibodies
	w[*]; P{w[+m*]=GAL4-ey.H}4-8/CyO	BDSC	BL#5535	Standard	25˚C	None
	w[*]; P{w[+mC]=UAS-lacZ.Exel}2	BDSC	BL#8529
	w[1118]; UAS-NA9	This study	Line 8 (2nd Chr)
	w[1118]; UAS-NA9 HD	This study	Line 20 (3rd Chr)
	w[1118]; UAS-NA9 PIM	This study	Line 67 (2nd Chr)
	w[1118]; UAS-Nup98 ΔCT	This study	Line 9 (3rd Chr)
	w[1118]; UAS-HOXA9 ΔNT	This study	Line 16 (2nd Ch)
	P{KK107300}VIE-260B (UAS-Exd-dsRNA)	VDRC	100259
	UAS-hth-dsRNA	NIG-Fly	17117R-2
Fig 2	Stocks	Source	Stock	Fly food	Temperature	Antibodies
	yw, ey-Flp; Act5C<CD2<Gal4, UAS-GFP/TM3	This study		Standard	25˚C	mouse α-BrdU: BD Pharmingen 555627, dil. 1:200
	w[1118]; P{w[+mC]=UAS-lacZ.Exel}2	BDSC	BL#8529
	w[1118]; UAS-NA9	This study	Line 5 (2nd Chr)
	UAS-GFP-hth (Nature (1998) 392, 723-6)	R. Mann	Line 7 (3rd Chr)
	P{KK107300}VIE-260B	VDRC	100259
Fig 3	Stocks	Source	Stock	Fly food	Temperature	Antibodies
	w[1118] ; Adv/CyO, P{w[+mC]=ey-NA9	This study	Line 1 (2nd Chr)	Standard	25˚C	None
	w[1118]; iso2; 3	This study	Derived from BL#5905
	w[1118]; SN2-1S-159/CyO	This study
	w[1118]; SN2-6S-2265/CyO	This study
	w[1118]; EN2-8E-992/CyO	This study
	w[1118]; EN2-9E-1012/CyO	This study
Fig 4	Stocks	Source	Stock	Fly food	Temperature	Antibodies
	w[1118] ; Adv/CyO, P{w[+mC]=ey-NA9	This study	Line 1 (2nd Chr)	Semi-defined	25˚C	None
	Oregon-R-modENCODE	BDSC	BL#25211
Fig 5	Stocks	Source	Stock	Fly food	Temperature	Antibodies
	w[*]; P{w[+m*]=GAL4-ey.H}3-8	BDSC	BL#5534	Standard	25˚C	None
	w[1118]; UAS-NA9	This study	Line 5 (2nd Chr)
	w[1118]; iso2; 3	This study	Derived from BL#5905
	y[1] v[1]; P{y[+t7.7] v[+t1.8]=TRiP.JF02305}attP2 (UAS-grh-dsRNA)	BDSC	BL#28820
	P{KK100512}VIE-260B (UAS-stan-dsRNA)	VDRC	107993
	P{KK102552}VIE-260B (UAS-emb-dsRNA)	VDRC	103767
	w1118; P{GD14705}v29302 (UAS-Rae1-dsRNA)	VDRC	29302
	P{KK106928}VIE-260B (UAS-ed-dsRNA)	VDRC	104279
	w1118 P{GD1099}v11746 (UAS-CG6583-dsRNA)	VDRC	11746
	y[1] v[1]; P{y[+t7.7] v[+t1.8]=TRiP.JF02971}attP2 (UAS-shot-dsRNA)	BDSC	BL#28336
	y1 sc* v1 sev21; P{TRiP.HMS00160}attP2 (UAS-gpp-dsRNA)	BDSC	BL#34842
	UAS-E(Pc)-dsRNA	NIG-Fly	7776R-2
	y1 v1; P{TRiP.HM05049}attP2 (UAS-Tip60-dsRNA)	BDSC	BL#28563
	y1 sc* v1 sev21; P{TRiP.HMS02162}attP2/TM3, Sb1 (UAS-dom-dsRNA)	BDSC	BL#40914
Fig 6	Stocks	Source	Stock	Fly food	Temperature	Antibodies
	w[*]; P{w[+m*]=GAL4-ey.H}3-8	BDSC	BL#5534	Semi-defined	25˚C	rabbit α-Vg: K. Guss & S. Carroll, (Genes Dev (1991) 5(12B), 2481-95) , dil. 1:1000
	w[1118]; UAS-NA9	This study	Line 5 (2nd Chr)			mouse α-Eya: DSHB_eya10H6, dil. 1:200
	w[1118]; iso2; 3	This study	Derived from BL#5905
	w[1118]; E(Pc)E-4112/CyO	This study
	w[1118]; E(Pc)E-1768/CyO	This study
	UAS-E(Pc)-dsRNA	NIG-Fly	7776R-2
Fig 7	Stocks	Source	Stock	Fly food	Temperature	Antibodies
	w[*]; P{w[+m*]=GAL4-ey.H}3-8	BDSC	BL#5534	Semi-defined	25˚C	rabbit α-Vg: K. Guss & S. Carroll, (Genes Dev (1991) 5(12B), 2481-95) , dil. 1:1000
	w[1118]; UAS-NA9	This study	Line 5 (2nd Chr)			mouse α-Eya: DSHB_eya10H6, dil. 1:200
	w[1118]; iso2; 3	This study	Derived from BL#5905
	w[*] nej[3]/FM7c	BDSC	BL#3729
	w[*]; P{w[+mC]=UAS-nej.wt-V5}3	BDSC	BL#32573
	y1 sc* v1 sev21; P{TRiP.GL01005}attP40 (UAS-HDAC1-dsRNA)	BDSC	BL#36800
	y[1] w[*]; P{w[+mC]=UAS-HDAC1.V5}A2a	BDSC	BL#32242

## Sheet: Suppl. Figures
S1 Fig	Stocks	Source	Stock	Fly food	Temperature	Antibodies
	w[*]; P{w[+m*]=GAL4-ey.H}3-8	BDSC	BL#5534	Semi-defined	25˚C	mouse α-Wg: DSHB_4D4, dil. 1:200
	w[1118]; P{w[+mC]=UAS-GFP.nls}8	BDSC	BL#4776			rat α-Elav: DSHB_7E8A10, dil. 1:200
	w[1118]; UAS-NA9	This study	Line 5 (2nd Chr)			mouse α-βGal: Fisher Scientific_PR-Z3781, dil. 1:2000
	w[1118]; iso2; 3	This study	Derived from BL#5905
	P{ry[+t7.2]=BS3.0}H1-1, cn[1]; ry[506]	BDSC	BL#5527
	ry[506] P{ry[+t7.2]=PZ}hh[P30]	BDSC	BL#5530
S2 Fig	Stocks	Source	Stock	Fly food	Temperature	Antibodies
	w[*]; P{w[+m*]=GAL4-ey.H}4-8/CyO	BDSC	BL#5535	Standard	25˚C	Rabbit α-HOXA9: Milipore Sigma, dil. 1:2000
	w[*]; P{w[+mC]=UAS-lacZ.Exel}2	BDSC	BL#8529			rabbit α-NUP98: Cell Signaling_2288, dil. 1:1000
	w[1118]; iso2; 3	This study	Derived from BL#5905			mouse α-βGal: Fisher Scientific_PR-Z3781, dil. 1:2000
	w[1118]; UAS-NA9	This study	Line 8 (2nd Chr)			mouse α-Actin: Boehringer Manheim_1379 996, dil. 1:1000
	w[1118]; UAS-NA9 HD	This study	Line 20 (3rd Chr)
	w[1118]; UAS-NA9 PIM	This study	Line 67 (2nd Chr)
	w[1118]; UAS-NUP98 ΔCT	This study	Line 9 (3rd Chr)
	w[1118]; UAS-HOXA9 ΔNT	This study	Line 16 (2nd Ch)
S3 Fig	Stocks	Source	Stock	Fly food	Temperature	Antibodies
	w[*]; P{w[+m*]=GAL4-ey.H}3-8	BDSC	BL#5534	Semi-defined	18˚C, 25˚C, 29˚C	None
	w[1118]; P{w[+mC]=UAS-GFP.nls}8	BDSC	BL#4776
	w[1118]; iso2; 3	This study	Derived from BL#5905
	w[1118]; UAS-NA9	This study	Line 5 (2nd Chr)
S4 Fig	Stocks	Source	Stock	Fly food	Temperature	Antibodies
	w[*]; P{w[+m*]=GAL4-ey.H}3-8	BDSC	BL#5534	Semi-defined	25˚C	None
	w[1118]; P{w[+mC]=UAS-GFP.nls}8	BDSC	BL#4776
	w[1118]; iso2; 3	This study	Derived from BL#5905
S5 Fig	Stocks	Source	Stock	Fly food	Temperature	Antibodies
	w[*]; P{w[+m*]=GAL4-ey.H}3-8	BDSC	BL#5534	Semi-defined	25˚C	None
	w[1118]; iso2; 3	This study	Derived from BL#5905
	y[1] v[1]; P{y[+t7.7] v[+t1.8]=TRiP.JF02305}attP2 (UAS-grh-dsRNA)	BDSC	BL#28820
	P{KK100512}VIE-260B (UAS-stan-dsRNA)	VDRC	107993
	P{KK102552}VIE-260B (UAS-emb-dsRNA)	VDRC	103767
	w1118; P{GD14705}v29302 (UAS-Rae1-dsRNA)	VDRC	29302
	P{KK106928}VIE-260B (UAS-ed-dsRNA)	VDRC	104279
	w1118 P{GD1099}v11746 (UAS-CG6583-dsRNA)	VDRC	11746
	y[1] v[1]; P{y[+t7.7] v[+t1.8]=TRiP.JF02971}attP2 (UAS-shot-dsRNA)	BDSC	BL#28336
	y1 sc* v1 sev21; P{TRiP.HMS00160}attP2 (UAS-gpp-dsRNA)	BDSC	BL#34842
	UAS-E(Pc)-dsRNA	NIG-Fly	7776R-2
	y1 v1; P{TRiP.HM05049}attP2 (UAS-Tip60-dsRNA)	BDSC	BL#28563
	y1 sc* v1 sev21; P{TRiP.HMS02162}attP2/TM3, Sb1 (UAS-dom-dsRNA)	BDSC	BL#40914
S6 Fig	Stocks	Source	Stock	Fly food	Temperature	Antibodies
	yw, hs-flp 1.22; Act5C<CD2<Gal4, UAS-GFP/TM3 Cell (1998). 93(7),1183-93.	B.Edgar		Semi-defined	25˚C	rabbit α-Grh: W. McGinnis, dil. 1:200
	w[*]; P{w[+m*]=GAL4-ey.H}3-8, P{w[+mC]=UAS-GFP.nls}8	BDSC	BL#5534 & BL#4776			mouse α-Stan: DSHB_Flamingo#74, dil. 1:100
	w[1118]; P{w[+mC]=Hml-GAL4.Delta}2, P{w[+mC]=UAS-2xEGFP}AH2	BDSC	BL#30140			Rabbit α-Emb: C. Samakovlis, (J Cell Biol (2003) 163, 701-6), dil. 1:200
	y[1] v[1]; P{y[+t7.7] v[+t1.8]=TRiP.JF02305}attP2 (UAS-grh-dsRNA)	BDSC	BL#28820			rat α-Ed: L. Nilson, (Development (2006) 133, 3255-64), dil. 1:1000
	P{KK100512}VIE-260B (UAS-stan-dsRNA)	VDRC	107993			mouse α-Shot: DSHB_mABRod1, dil. 1:200
	P{KK102552}VIE-260B (UAS-emb-dsRNA)	VDRC	103767			mouse α-Exd: DSHB_B11M, dil. 1:100
	w1118; P{GD14705}v29302 (UAS-Rae1-dsRNA)	VDRC	29302			rabbit α-Hth: A. Salzberg, (Development (1998) 125, 1037-48), dil. 1:500
	P{KK106928}VIE-260B (UAS-ed-dsRNA)	VDRC	104279			mouse α-V5: ThermoFischer Scientific_R960-25, dil. 1:1000
	w1118 P{GD1099}v11746 (UAS-CG6583-dsRNA)	VDRC	11746			rabbit α-HDAC1: Abcam_ab1767, dil. 1:1000
	y[1] v[1]; P{y[+t7.7] v[+t1.8]=TRiP.JF02971}attP2 (UAS-shot-dsRNA)	BDSC	BL#28336
	y1 sc* v1 sev21; P{TRiP.HMS00160}attP2 (UAS-gpp-dsRNA)	BDSC	BL#34842
	UAS-E(Pc)-dsRNA	NIG-Fly	7776R-2
	y1 v1; P{TRiP.HM05049}attP2 (UAS-Tip60-dsRNA)	BDSC	BL#28563
	y1 sc* v1 sev21; P{TRiP.HMS02162}attP2/TM3, Sb1 (UAS-dom-dsRNA)	BDSC	BL#40914
	P{KK107300}VIE-260B (UAS-Exd-dsRNA)	VDRC	100259
	UAS-hth-dsRNA	NIG-Fly	17117R-2
	w[*]; P{w[+mC]=UAS-nej.wt-V5}3	BDSC	BL#32573
	y[1] w[*]; P{w[+mC]=UAS-HDAC1.V5}A2a	BDSC	BL#32242
	y1 sc* v1 sev21; P{TRiP.GL01005}attP40 (UAS-HDAC1-dsRNA)	BDSC	BL#36800
S7 Fig	Stocks	Source	Stock	Fly food	Temperature	Antibodies
	w[*]; P{w[+m*]=GAL4-ey.H}3-8	BDSC	BL#5534	Semi-defined	25˚C	mouse α-βGal: Fisher Scientific_PR-Z3781, dil. 1:2000
	P{ry[+t7.2]=lArB}sd[ETX4]; ry[506]	BDSC	BL#5150
	w[1118]; iso2; 3	This study	Derived from BL#5905
	w[1118]; UAS-NA9	This study	Line 5 (2nd Chr)
	w[1118]; UAS-NA9	This study	Line 6 (3rd Chr)
S8 Fig	Stocks	Source	Stock	Fly food	Temperature	Antibodies
	w[*]; P{w[+m*]=GAL4-ey.H}3-8	BDSC	BL#5534	Semi-defined	25˚C	rabbit α-Vg: K. Guss & S. Carroll, (Genes Dev (1991) 5(12B), 2481-95) , dil. 1:1000
	w[1118]; P{w[+mC]=UAS-GFP.nls}8	BDSC	BL#4776			mouse α-Eya: DSHB_eya10H6, dil. 1:200
	w[1118]; iso2; 3	This study	Derived from BL#5905
	w[1118]; UAS-NA9	This study	Line 5 (2nd Chr)
	w[1118]; UAS-NA9	This study	Line 6 (3rd Chr)
S9 Fig	Stocks	Source	Stock	Fly food	Temperature	Antibodies
	w[*]; P{w[+m*]=GAL4-ey.H}3-8	BDSC	BL#5534	Semi-defined	25˚C	None
	w[1118]; iso2; 3	This study	Derived from BL#5905
	w[1118]; UAS-NA9	This study	Line 5 (2nd Chr)
	w[*]; P{w[+mC]=UAS-RedStinger}6, P{w[+mC]=UAS-FLP.Exel}3, P{w[+mC]=Ubi-p63E(FRT.STOP)Stinger}15F2	BDSC	BL#28281
S10 Fig	Stocks	Source	Stock	Fly food	Temperature	Antibodies
	w[*]; P{w[+m*]=GAL4-ey.H}3-8	BDSC	BL#5534	Semi-defined	25˚C	rabbit α-Vg: K. Guss & S. Carroll, (Genes Dev (1991) 5(12B), 2481-95) , dil. 1:1000
	w[1118]; iso2; 3	This study	Derived from BL#5905			mouse α-Eya: DSHB_eya10H6, dil. 1:200
	w[*] nej[3]/FM7c	BDSC	BL#3729
	w[*]; P{w[+mC]=UAS-nej.wt-V5}3	BDSC	BL#32573
	y1 sc* v1 sev21; P{TRiP.GL01005}attP40 (UAS-HDAC1-dsRNA)	BDSC	BL#36800
	y[1] w[*]; P{w[+mC]=UAS-HDAC1.V5}A2a	BDSC	BL#32242
S11 Fig	Stocks	Source	Stock	Fly food	Temperature	Antibodies
	w[*]; P{w[+m*]=GAL4-ey.H}3-8	BDSC	BL#5534	Semi-defined	25˚C	rabbit α-Vg: K. Guss & S. Carroll, (Genes Dev (1991) 5(12B), 2481-95) , dil. 1:1000
	w[1118]; UAS-NA9	This study	Line 5 (2nd Chr)			mouse α-Eya: DSHB_eya10H6, dil. 1:200
	w[1118]; embE1836	This study
	w[1118]; GppE3000	This study
	w[1118]; Rae1E558	This study
	w[1118]; CG6583E326	This study
