# Supplementary material for: A genetic screen in Drosophila uncovers the multifaceted properties of the NUP98-HOXA9 oncogene
Source: PLoS Genet. 2021 Aug 12;17(8):e1009730. doi: 10.1371/journal.pgen.1009730 (PMC8384169; doi:10.1371/journal.pgen.1009730)
Supplement: S2 Table — (XLSX) [file pgen.1009730.s013.xlsx]

## Sheet: Sheet1
Primer sequences for qPCR assays
Genes	Primer sequences
Rae1	Fwd 5' ccacgtacacctgcctcat 3'
	Rev 5' tgatggtcatcatgggattg 3'
CG6583	Fwd 5' tgaatgtcctgctccgttg 3'
	Rev 5' gaggagcactggtagcatcg 3'
gpp	Fwd 5' caattgacaaagcgcaaaga 3'
	Rev 5' gcgcgccgtaatttatgta 3'
Tip60	Fwd 5' acgtgcactatgtggacttca 3'
	Rev 5' ttgcacctttcgcgtgta 3'
dom	Fwd 5' gaaatataccacccaacagacaga 3'
	Rev 5' tgcttggaacttgagattgc 3'
E(Pc)	Fwd 5' ctccctcaattatcccagacc 3'
	Rev 5' aagtcgtcgaaattcgttgtg 3'
