# Supplementary material for: A genetic screen in Drosophila uncovers the multifaceted properties of the NUP98-HOXA9 oncogene
Source: PLoS Genet. 2021 Aug 12;17(8):e1009730. doi: 10.1371/journal.pgen.1009730 (PMC8384169; doi:10.1371/journal.pgen.1009730)
Supplement: S1 Data — (XLSX) [file pgen.1009730.s014.xlsx]

## Sheet: Fig 1H
Sample	Eye surface (Square pixels)
	w-	UAS-LacZ	UAS-NA9	UAS-NA9 PIM	UAS-NA9 HD	UAS-Nup98ΔCT	UAS-HoxA9ΔNT
1	54744	56358	37392	51693	52426	55843	37976
2	54562	55141	38498	54262	54839	58331	41567
3	53938	54138	39066	49046	52030	59854	42946
5	59133	53596	32683	48958	48638	58014	47056
6	57241	53477	44914	49057	53087	58204	37176
7	54027	53917	34490	53572	50434	56387	44858
8	51454	55467	23253	50438	52688	56339	39809
9	58885	54224	33197	48651	48666	54797	43742
10	55910	55112	29945	51601	50674	55654	36209
11	58757	54821	34838	53686	49970	54221	43968
13	56445	53598	24432
14	54751	53323	29856
16	58548	53165.1
17	54266	52688
18	58754	51253
19	58875	51774
20	54204	50380
22	55165	52310
23	55937	53824
24	55765	52764
Average	56068.1	53566.5	33547	51096.4	51345.2	56764.4	41530.7
Normalized average	1.0467	1	0.626268	0.953887	0.958532	1.0597	0.775311
Standard deviation (SD)	2185.37	1464.27	6164.69	2181.12	2009.97	1775.72	3610.46
Normalized SD	0.0407973	0.0273356	0.115085	0.0407181	0.0375228	0.0331499	0.0674014
Genotypes	Normalized eye size	Normalized SD	Comparison to UAS-NA9 (p-value)
w-	1.0467	0.0407973	2.23563e-08
UAS-LacZ	1	0.0273356	1.45045e-07
UAS-NH9	0.626268	0.115085	1
UAS-NH9 PIM	0.953887	0.0407181	2.38167e-07
UAS-NH9 HD	0.958532	0.0375228	2.31761e-07
UAS-Nup98ΔCT	1.0597	0.0331499	1.20092e-08
UAS-HOXA9ΔNT	0.775311	0.0674014	0.00136568

## Sheet: Fig 1L
Sample	Eye surface (Square pixels)
	w-	UAS-LacZ	UAS-NA9	UAS-exd dsRNA	UAS-hth dsRNA	UAS-NA9 / UAS-exd dsRNA	UAS-NA9 / UAS-hth dsRNA
1	54744	60314	45488	43689	63125	50064	46499
2	54562	58676	31147	58708	55056	57227	46108
3	53938	55390	31970	56971	55504	52477	43103
5	59133	57943	36306	50915	55076	56900	47222
6	57241	56603	34046	48747	53772	59562	49271
7	54027	57186	40108	57303	55070	58017	46024
8	51454	55945	38418	58125	53157	39505	46655
9	58885	56439	27253	57264	46468	49381	49694
10	55910	56413	31275	56679	53766	48977	48943
11	58757	56719	37115	49308	53802	57409	47556
13	56445	56842		59327
14	54751	55682		59133
16	58548	57182		55665
17	54266	59277
18	58754	57132
19	58875	57340
20	54204	58503
22	55165	58512
23	55937	55579
24	55765	55395
Average	56068.1	57153.6	35312.6	54756.5	54479.6	52951.9	47107.5
Normalized Average	0.981006	1	0.617854	0.958058	0.953214	0.926484	0.824226
Standard deviation (SD)	2185.37	1359.14	5289.43	4934.98	4003.23	6155.52	1936.15
Normalized SD	0.0382368	0.0237805	0.0925476	0.086346	0.0700434	0.107701	0.0338762
Genotypes	Normalized eye size	Normalized SD	Comparison to UAS-NA9 (p-value)
w-	0.981006	0.0382368	1.85846e-07
UAS-LacZ	1	0.0237805	2.30414e-07
UAS-exd dsRNA	0.958058	0.086346	3.10873e-08
UAS-hth dsRNA	0.953214	0.0700434	6.43057e-08
UAS-NA9	0.617854	0.0925476	1
UAS-NA9 / UAS-exd dsRNA	0.926484	0.107701	2.23937e-06
UAS-NA9 / UAS-hth dsRNA	0.824226	0.0338762	3.19771e-05

## Sheet: Fig 2I
Sample	Surface (Square pixels)
	w-		UAS-LacZ		UAS-exd dsRNA		UAS-NA9		UAS-NA9 / U-exd dsRNA		UAS-hth		UAS-Hth / UAS-exd dsRNA		UAS-Hth / UAS-NA9		UAS-Hth / U-NA9 / UAS-exd dsRNA
	eye surface	overgrowth	eye surface	overgrowth	eye surface	overgrowth	eye surface	overgrowth	eye surface	overgrowth	eye surface	overgrowth	eye surface	overgrowth	eye surface	overgrowth	eye surface	overgrowth
1	54744		55676		57445		56963		59114		32549		61234		26768	21111	48463	2453
2	54562		58990		55970		55018		56505		43796		56797		14660	19912	53169	2999
3	53938		58507		50951		51691		55972		35318		56769		31664	17094	53070	0
5	59133		58916		54830		55751		55500		28547		59798		27148	16913	45741	2726
6	57241		56643		55460		55336		56874		24883		60018		10889	26195	52664	686
7	54027		54408		56116		58311		56238		43051		54728		26595	17091	55636	1050
8	51454		53777		55902		59600		54931		5785		58025		18516	23048	56832	1605
9	58885		53074		54854		58725		52415		36709		57481		27306	14076	52439	0
10	55910		56348		57501		56045		56983		20583		55635		25887	18466	56874	0
11	58757		56973		56463		54440		58863		16471		54428		19286	24290	54941	0
13	56445						56116
14	54751
16	58548
17	54266
18	58754
19	58875
20	54204
22	55165
23	55937
24	55765
Average	56068.1		56331.2		55549.2		56181.5		56339.5		28769.2		57491.3		22871.9	19819.6	52982.9	1151.9
Normalized average	0.995329		1		0.986118		0.997342		1.00015		0.510715		1.02059		0.406025	1	0.94056	0.0581192
Standard Deviation (SD)	2185.37		2114.9		1856.32		2208.51		1915.69		12072.3		2296.55		6635.23	3813.32	3561.27	1216.67
Normalized SD	0.038795		0.037544		0.0329537		0.0392059		0.0340076		0.21431		0.0407686		0.11779	0.192401	0.0632202	0.0613874
	Eye size				Overgrowth
	Normalized eye size	Normalized SD	Comparison to UAS-HTH (p-value)	Comparison to UAS-NA9/UAS-HTH (p-value)	Normalized overgrowth	Normalized SD	Comparison to UAS-NA9/UAS-HTH
w-	0.995329	0.038795	4.84347e-05	2.73531e-08	N/A
UAS-LacZ	1	0.037544	4.12536e-05	1.2306e-08	N/A
UAS-exd dsRNA	0.986118	0.0329537	0.000227369	2.22279e-08	N/A
UAS-NA9	0.997342	0.0392059	4.31727e-05	1.29027e-08	N/A
UAS-NA9 / U-exd dsRNA	1.00015	0.0340076	4.24924e-05	1.61769e-08	N/A
UAS-hth	0.510715	0.21431	1	0.197291	N/A
UAS-Hth / UAS-exd dsRNA	1.02059	0.0407686	2.84257e-05	0.0339115	N/A
UAS-Hth / UAS-NA9	0.406025	0.11779	0.197291	1	1	0.192401	1
UAS-Hth / U-NA9 / UAS-exd dsRNA	0.94056	0.0632202	9.43085e-05	5.68894e-09	0.0581192	0.0613874	1.6676e-08

## Sheet: Fig 4B-E
Sample	Eye surface (Square pixels)
	WT DMSO	WT Selinexor	CNA9 DMSO	CNA9 Selinexor*
1	170767	167088	133098	0
2	152807	166517	116721	38841
3	155728	166259	91788	77009
5	159328	173903	58537	83688
6	153653	161841	93663	77348
7	162924	165082	69364	63216
8	140631	167154	100989	72728
9	156573	166604	85776	69051
10	161366	182889	87310	45962
11	166649	171973	81153	78247
13	153554	165082	109979	63561
14	155483	167154	66032	47966
16	162979	166604	76039	45379
17	162463	182889	128488	64884
18	159978	171973	69626	47724
19	168112		84359	58582
20	161475		87287	46754
22	166868		78575	47973
23	169555		76753	39523
24	171456		80701	44879
				58
				37771
				58080
				51516
				38967
Average	160617	169534	88811.9	51988.3
Normalized average	0.947405	1	0.523859	0.306654
Standard deviation (SD)	7522.38	6215.36	20126.4	20916.3
Normalized SD	0.0443709	0.0366614	0.118716	0.123375
Genotypes	Normalized eye size	Normalized SD	Comparison to CNA9 DMSO (p-value)
WT DMSO	0.947405	0.0443709	1.01005e-13
WT Selinexor	1	0.0366614	1.09002e-14
CNA9 DMSO	0.523859	0.118716	1
CNA9 Selinexor	0.306654	0.123375	4.24185e-07
* Eyes missing (or very small) occured at a low frequency

## Sheet: Table2
Ectopic expression of Vestigial in eye discs
ey-Gal43-8, NA9 (Ratio of Vg+ discs)
Genotypes	Stock number	Expt 1		Expt 2		Expt 3		Expt 4		Expt 5		Expt 6		Expt 7		Expt 8		Expt 9		Expt 10		Expt 11		Expt 12		Expt 13		Expt 14		Expt 15		Expt 16		Expt 17		Statistics
		Vg+	N	Vg+	N	Vg+	N	Vg+	N	Vg+	N	Vg+	N	Vg+	N	Vg+	N	Vg+	N	Vg+	N	Vg+	N	Vg+	N	Vg+	N	Vg+	N	Vg+	N	Vg+	N	Vg+	N	Average	Average*100	N
wiso	This study	0.681818	22			0.933333	15	0.48	25	0.818182	33	0.466667	15	0.789474	19	0.611111	18	0.577778	45	0.647059	11	0.578947	19	0.571429	21	0.5	18	0.782609		0.555556	18	0.555556		0.5	18	0.64605	64.605	297
nejG0350	BL11978	1	23			0.882353	17																													0.921569	92.1569	40
nejP	BL3728	1	23			1	12																													1	100	35
nej3	BL3729	1	10			1	24																													1	100	34
UAS-nej-V5	BL32573			0.0909091	11									0	20	0	12																			0.0454545	4.54545	43
UAS-HDAC1dsRNA	BL36800			0.266667	15							0.142857	14	0	22																					0.169048	16.9048	51
UAS-HDAC1-V5	BL32242											0.954545	22	1	15																					0.977273	97.7273	37
E(Pc)E-4112	This study							0.965517	29	1	32							1	23	1	23															0.991379	99.1379	107
E(Pc)E-1768	This study									1	25							1	21	1	20															1	100	66
UAS-E(Pc)dsRNA	K7776R-1							1	23	1	36							1	24	1	21															1	100	104
Rae1E-992	This study																					1	18			0.95	20	1	22							0.983333	98.3333	60
Rae1E-1896	This study																									1	20	1	19							1	100	39
Rae1E-558	This study																									1	20	1	15							1	100	35
embE-379	This study																					0.875	16			1	18	0.789474	19							0.888158	88.8158	53
embE-1836	This study																									1	19	0.928571	28							0.964286	96.4286	47
gppE-1750	This study																							0.875	16							1	18			0.9375	93.75	34
gppE-3000	This study																															0.958333	24	0.904762	21	0.931548	93.1548	45
UAS-gppdsRNA	BL34842																							1	20	0.954545	22									0.977273	97.7273	42
CG6583E-326	This study																													1	18	1	17			1	100	35
CG6583E-1448	This study																															1	23	1	8	1	100	31
ey-Gal43-8, NA9 (p-value determination)
Genotypes	Stock number	Expt 1	Expt 2	Expt 3	Expt 4	Expt 5	Expt 6	Expt 7	Expt 8	Expt 9	Expt 10	Expt 11	Expt 12	Expt 13	Expt 14	Expt 15	Expt 16	Expt 17	p-value
		Vg+	Vg+	Vg+	Vg+	Vg+	Vg+	Vg+	Vg+	Vg+	Vg+	Vg+	Vg+	Vg+	Vg+	Vg+	Vg+	Vg+
wiso	This study	0.681818		0.933333	0.48	0.818182	0.466667	0.789474	0.611111	0.577778	0.647059	0.578947	0.571429	0.5	0.782609	0.555556	0.555556	0.5
nejG0350	BL11978	1		0.882353															0.0546993
nejP	BL3728	1		1															1.70159e-08
nej3	BL3729	1		1															1.70159e-08
UAS-nej-V5	BL32573		0.0909091					0	0										6.16187e-07
UAS-HDAC1dsRNA	BL36800		0.266667				0.142857	0											0.0115118
UAS-HDAC1-V5	BL32242						0.954545	1											2.88991e-05
E(Pc)E-4112	This study				0.965517	1				1	1								1.29715e-08
E(Pc)E-1768	This study					1				1	1								1.70159e-08
UAS-E(Pc)dsRNA	K7776R-1				1	1				1	1								1.70159e-08
Rae1E-992	This study											1		0.95	1				6.68796e-08
Rae1E-1896	This study													1	1				1.70159e-08
Rae1E-558	This study													1	1				1.70159e-08
embE-379	This study											0.875		1	0.789474				0.027292
embE-1836	This study													1	0.928571				0.00394444
gppE-1750	This study												0.875				1		0.0663611
gppE-3000	This study																0.958333	0.904762	0.000462672
UAS-gppdsRNA	BL34842												1	0.954545					2.88991e-05
CG6583E-326	This study															1	1		1.70159e-08
CG6583E-1448	This study																1	1	1.70159e-08
ey-Gal43-8 (Ratio of Vg+ discs)
Genotypes	Stock number	Expt 1		Expt 2		Expt 3		Expt 4		Expt 5		Expt 6		Expt 7		Expt 8		Expt 9		Expt 10		200819		200823		20901		Statistics
		Vg+	N	Vg+	N	Vg+	N	Vg+	N	Vg+	N	Vg+	N	Vg+	N	Vg+	N	Vg+	N	Vg+	N	Vg+	N	Vg+	N	Vg+	N	Average	Average*100	n
wiso	This study			0	20	0	21	0	31	0	24	0	15	0	20	0	44	0	16	0	21	0	17	0	16	0	18	0	0	263
nejG0350	BL11978			0	17									0	17													0	0	34
nejP	BL3728			0	22									0	22													0	0	44
nej3	BL3729			0	9									0	9													0	0	18
UAS-nej-V5	BL32573	0	19									0	9															0	0	28
UAS-HDAC1dsRNA	BL36800	0	10							0	13																	0	0	23
UAS-HDAC1-V5	BL32242									0	19																	0	0	19
E(Pc)E-4112	This study					0	20	0	24							0	17	0	18									0	0	79
E(Pc)E-1768	This study					0	14	0	36							0	20	0	18									0	0	88
UAS-E(Pc)dsRNA	7776R-1					0	19	0	22							0	13	0	23									0	0	77
UAS-NA9line 6	This study																			1	27	1	15			1	27	1	100	69
Rae1E-992	This study																							0	18			0	0	18
embE-379	This study																							0	17			0	0	17
gppE-1750	This study																									0	22	0	0	22
UAS-gppdsRNA	BL34842																									0	19	0	0	19
Ectopic wing in adult eye
ey-Gal43-8, NA9 (Ratio of adult flies with wing material in the eye)
Genotypes	Stock number	Expt 1		Expt 2		Expt 3		Expt 4		Expt 5		Expt 6		Expt 7		Expt 8		Expt 9		Expt 10		Expt 11		Expt 12		Expt 13		Expt 14		Expt 15		Expt 16		Expt 17		Expt 18		Expt 19		Expt 20		Expt 21		Expt 22		Expt 23		Expt 24
		Eye to wing	N	Eye to wing	N	Eye to wing	N	Eye to wing	N	Eye to wing	N	Eye to wing	N	Eye to wing	N	Eye to wing	N	Eye to wing	N	Eye to wing	N	Eye to wing	N	Eye to wing	N	Eye to wing	N	Eye to wing	N	Eye to wing	N	Eye to wing	N	Eye to wing	N	Eye to wing	N	Eye to wing	N	Eye to wing	N	Eye to wing	N	Eye to wing	N	Eye to wing	N	Eye to wing	N
wiso	This study	0	121	0	10	0	175	0	182	0	141	0	50	0	145	0	286	0	52	0	137	0	41	0	132	0	133	0	46	0	80	0	40	0	105	0	110	0	55	0	63	0	79	0	70	0	50	0	63
nejG0350	BL11978											0.2	40	0.225806	62	0.132075	53
nejP	BL3728											0.15	44	0.146341	82	0.240741	54
nej3	BL3729											0.722222	18	0.532258	62	0.583333	12
UAS-nej-V5	BL32573																			0	20			0	34	0	31			0	14
UAS-HDAC1dsRNA	BL36800																			0	22	0	11	0	20			0	17	0	3
UAS-HDAC1-V5	BL32242																			0	83	0	82	0	68			0	59	0	68
E(Pc)E-4112	This study	0	43	0	20	0	83	0	58	0	69					0	26																	0	6
E(Pc)E-1768	This study	0	21	0	12	0	54	0	23	0	18					0	19																	0	31
UAS-E(Pc)dsRNA	K7776R-1					0.568807	109	0.859375	64	0.463415	82					0.574074	108																	0.47619	21
UAS-Tip60dsRNA	BL28563	0.178571	28																															0.5	10	0.571429	14
UAS-Dom0dsRNA	BL40914																															0.666667	12	0.478261	23	0.588235	17
Rae1E-992	This study																	0	50																			0				0.0666667	15	0.0106383	94	0	39
Rae1E-1896	This study																	0	28																							0	34	0	53	0	11
Rae1E-558	This study																	0	25																							0	38	0.060241	83	0.0227273	44
embE-379	This study																																					0	17			0	52	0	102	0	64
embE-1836	This study																																									0.107143	28	0.125	40	0.0285714	35
gppE-1750	This study																																							0	65
gppE-3000	This study
UAS-gppdsRNA	BL34842																																							0	72	0	98			0	48
CG6583E-326	This study																																													0	20
CG6583E-1448	This study																																													0.0285714	35	0.0588235	17
ey-Gal43-8 (Ratio of adult flies with wing material in the eye)
Genotypes	Stock number	Expt 1		Expt 2		Expt 3		Expt 4		Expt 5		Expt 6		Expt 7		Expt 8		Expt 9		Expt 10		Expt 11		Expt 12		Expt 13		Expt 14		Expt 15		Expt 16		Expt 17		Expt 18		Expt 19		Average	Average*100	N
		Eye to wing	N	Eye to wing	N	Eye to wing	N	Eye to wing	N	Eye to wing	N	Eye to wing	N	Eye to wing	N	Eye to wing	N	Eye to wing	N	Eye to wing	N	Eye to wing	N	Eye to wing	N	Eye to wing	N	Eye to wing	N	Eye to wing	N	Eye to wing	N	Eye to wing	N	Eye to wing	N	Eye to wing	N
wiso	This study	0	67	0	67	0	69	0	100					0	93	0	100	0	87	0	75	0	50	0	65	0	91	0	113	0	59	0	40	0	80	0	67	0	68	0	0	1291
nejG0350	BL11978																			0	12																			0	0	12
nejP	BL3728																			0	129																			0	0	129
nej3	BL3729																			0	41																			0	0	41
UAS-nej-V5	BL32573																									0	8	0	60	0		0	27							0	0	95
UAS-HDAC1dsRNA	BL36800																	0	29			0	109	0	30			0	23	0	56									0	0	247
UAS-HDAC1-V5	BL32242																	0	24			0	69	0	20			0	73			0	63							0	0	249
E(Pc)E-4112	This study	0	52	0	63	0	89	0	100					0	82																			0	49					0	0	435
E(Pc)E-1768	This study	0	49	0	68	0	59	0	100					0	61																			0	42					0	0	379
UAS-E(Pc)dsRNA	K7776R-1					0	67	0	100					0	95																			0	62					0	0	324
UAS-NA9line 6	This study	0.205882	34							0.316327	98	0.405405	37																			0.591837	49					0.644444	45	0.432779	43.2779	263
Rae1E-992	This study															0	100																			0	57			0	0	157
Rae1E-1896	This study															0	100																							0	0	100
Rae1E-558	This study															0	100																							0	0	100
embE-379	This study																																			0	70			0	0	70
gppE-1750	This study																																					0	50	0	0	50
UAS-gppdsRNA	BL34842																																					0	70	0	0	70
[truncated: 7 more columns]

## Sheet: S3A-D Fig
Sample	Eye surface (Square pixels)
	WT (18˚C)	NA9 (18˚C)	WT (25˚C)	NA9 (25˚C)	WT (29˚C)	NA9 (29˚C)
1	170325	151201	165423	110207	155597	48517
2	177728	141198	162599	97713	176424	61737
3	173271	155966	171813	110169	166201	52087
5	171174	130768	168709	86313	173098	73737
6	173744	147149	173756	111189	167064	55326
7	110592	159504	175397	98932	174524	99666
8	161930	148200	149461	104277	154177	70378
9	158164	148790	163922	83140	166763	68803
10	161993	152549	166040	96366	152454	53997
11	151903	150608	161618	105212	172958	76074
13	150382	156789	154091	114649	162419	67098
14	169337	158510	173092	105091	160391	52493
16	169907	157985	166429	125609	162696	79199
17	155837	152079	159988	114005	167043	66104
18	164945	155935	167252	106314	166351
Average	161415	151149	165306	104612	165211	66086.9
Normalized average	0.976465	0.914357	1	0.632841	0.999423	0.399785
Standard deviation (SD)	16296.6	7542.4	7178.04	10963.1	7369.99	13742
Normalized SD	0.0985844	0.0456269	0.0434228	0.0663197	0.0445839	0.0831304
Genotypes	Normalized eye size	Normalized SD	Comparison to WT-25˚C (p-value)
WT (18˚C)	0.976465	0.0985844	0.407865
NA9 (18˚C)	0.914357	0.0456269	5.73955e-13
WT (25˚C)	1	0.0434228	1
NA9 (25˚C)	0.632841	0.0663197	1
WT (29˚C)	0.999423	0.0445839	0.971626
NA9 (29˚C)	0.399785	0.0831304	1.21549e-08

## Sheet: S3E Fig
Genotypes	Mean grey value				Ratio to WT (25˚C)				Statistics
	Expt 1	Expt 2	Expt 3	Expt 4	Expt 1	Expt 2	Expt 3	Expt 4	Average	Standard deviation	p-value
WT (18˚C)	34.1797	5.69536	11.1729		0.382729	0.193583	0.422257		0.332857	0.122223	9.48727e-05
NA9 (18˚C)	20.7009	5.91154	7.0586		0.2318	0.200931	0.266765		0.233165	0.0329381	0.00045156
WT (25˚C)	89.3052	29.4207	26.46	17.604	1	1	1	1	1	0
NA9 (25˚C)	80.4448	20.4876	18.5397	12.1135	0.900785	0.696368	0.700671	0.688111	0.746484	0.103
WT (29˚C)	143.233	49.6154	66.6958	33.0782	1.60386	1.68641	2.52063	1.87901	1.92248	0.415098	0.00435414
NA9 (29˚C)	116.591	64.4456	27.7882	19.9235	1.30553	2.19048	1.0502	1.13176	1.41949	0.524907	0.0455135

## Sheet: S4B-C Fig
Suppressors
Alleles	Fluorescence intensity (Ratio to CTL)					Average	Standard deviation	p-value
CTL	1	1	1	1	1	1	0
S-60	0.643814	1.29496	0.694742			0.87784	0.362136	0.5904
S-63	1.00271	1.61164	1.13138			1.24858	0.320938	0.25085
S-78	1.17097	0.866138	1.7401	1.082		1.2148	0.372855	0.293071
S-109	0.835046	1.01742	0.904504			0.918991	0.0920469	0.202101
S-159	1.03817	1.88203	1.03996			1.32005	0.486686	0.318275
S-161	1.17044	0.939924	1.16583	1.73926		1.25386	0.341015	0.263832
S-2962	0.870531	1.36071	1.21915			1.15013	0.252275	0.360893
S-3053	1.1993	1.82577	0.999929			1.34167	0.430933	0.241618
S-2288	0.806581	1.74434	0.746287	0.658067		0.988819	0.507361	0.966276
S-2713	0.437564	0.52405	1.55907	0.75363		0.818578	0.511358	0.504598
S-937	1.58343	1.00921	0.711472	1.07971	0.725218	1.02181	0.354685	0.894047
S-1159	1.71277	0.848403	1.84091	0.962012	1.27903	1.32863	0.440875	0.134124
S-1246	0.924535	0.763081	1.34241	0.899584		0.982402	0.250276	0.892769
S-1296	0.704597	0.719948	0.813042	0.617088		0.713669	0.0802589	0.000381666
S-2932	0.506518	0.778087	0.687907	0.726106		0.674654	0.118027	0.00149654
S-3381	0.648143	0.392862	1.34336	0.891775	0.813646	0.817958	0.350379	0.278818
S-4054	0.656438	1.09802	0.810965	0.993085		0.889626	0.195528	0.302014
S-1714	1.00429	1.15164	0.686953			0.947628	0.237468	0.721892
S-1744	0.815138	1.00985	1.15927	0.50007		0.871083	0.284658	0.39997
S-2114	0.615091	0.840786				0.727938	0.15959	0.137449
S-4650	0.96412	1.30016	0.609838	1.17536		1.01237	0.302075	0.937396
S-128	1.0633	1.53438	0.661876			1.08652	0.436713	0.748773
S-2261	1.7672	1.7605	0.75942			1.42904	0.57992	0.269286
S-3086	1.16498	0.913593	0.394092			0.824222	0.393138	0.481907
S-1820	0.624028	0.638836	0.775912	0.6572		0.673994	0.0692868	8.18227e-05
S-2265	0.794693	0.820509	0.698251	0.838895		0.788087	0.0625744	0.000506077
S-2466	1.23468	0.545117	0.917894			0.899232	0.345162	0.639686
S-4212	0.909397	0.575375	0.659571	1.22254	0.877784	0.848933	0.252368	0.217521
S-1828	1.0541	0.870052				0.962075	0.13014	0.471301
S-2160	1.03313	1.20185	0.472892			0.902624	0.381601	0.681347
S-2309	1.02102	0.495149	1.05104			0.855735	0.312637	0.468915
S-2360	0.874458	1.04541				0.959934	0.120882	0.685387
S-2805	0.96493	1.31518	1.08614			1.12208	0.177871	0.30027
S-3778	0.956069	1.1644	0.98555			1.03534	0.112738	0.616008
S-4120	1.98294	1.17709	0.627585			1.26254	0.681705	0.54125
S-3416b	1.3786	1.21545	1.03189			1.20865	0.173456	0.105609
S-2260	0.696721	1.01579	1.00973			0.907414	0.18249	0.429155
S-1902	0.672231	0.775816	1.02311			0.82372	0.180278	0.165585
S-1878	1.08789	0.835506	0.973309			0.965567	0.126368	0.661558
S-1922	1.0409	0.864993	0.558221			0.821371	0.244277	0.27404
S-1472	0.399522	1.02813	1.04252			0.823391	0.367152	0.451614
S-2006	0.702654	0.649404	0.768299			0.706786	0.0595551	0.00103763
S-756	0.74468	0.762691	0.888847			0.798739	0.0785538	0.0113546
S-2400	1.06599	0.772264	0.85998			0.899411	0.15078	0.312212
S-2424	0.769797	1.47571				1.12276	0.499159	0.761191
S-2548	0.521093	0.756092				0.638592	0.166169	0.0914349
S-4236	1.07336	0.63374	1.00023			0.902445	0.235561	0.512842
S-1017	0.834678	0.536356	1.04751			0.806181	0.256766	0.261153
S-2419	0.820232	0.788224	0.707763			0.772073	0.0579477	0.00242621
S-320	0.81003	0.699971	0.67629			0.728763	0.0713676	0.00275736
S-2037	0.928782	0.666327	0.760001	1.29466		0.912442	0.276988	0.550562
S-195	0.831857	1.03983	1.12029			0.997326	0.148839	0.976662
Enhancers
Alleles	Fluorescence intensity (Ratio to CTL)					Average	Standard deviation	p-value
E-159	1.41571	0.870571	0.714281			1.00019	0.368238	0.999345
E-379	0.650151	0.404319	0.456309			0.503593	0.129558	0.00267529
E-710	0.501451	0.519152	0.533654			0.518086	0.0161279	8.34186e-07
E-1836	0.738549	0.488669	0.387801			0.53834	0.180572	0.0114375
E-1854	0.544733	0.683977	1.02306			0.750589	0.246023	0.153951
E-1768	1.07575	0.8485				0.962125	0.16069	0.770583
E-4112	0.791444	1.93413	0.905773			1.21045	0.629329	0.593505
E-451	1.10936	0.72197	1.17618			1.0025	0.245236	0.986739
E-477	1.01255	1.25238	1.02044			1.09512	0.136244	0.293141
E-1136	0.673123	0.427727	0.982209			0.694353	0.27785	0.12944
E-1209	0.873446	0.841652	1.31671	0.874221	0.720156	0.925237	0.227804	0.483986
E-1313	1.11123	0.778776	0.806344			0.898783	0.1845	0.395814
E-1367	0.571388	0.949823	0.767821			0.763011	0.189263	0.0959374
E-1032	1.0537	0.991802	1.2824			1.1093	0.153067	0.283812
E-1365	0.72815	0.572976	1.53493			0.945352	0.516452	0.863498
E-1430	0.864807	0.928913	1.00079			0.931504	0.0680296	0.15612
E-1465	0.936743	0.740001	0.908339			0.861694	0.106342	0.0873877
E-2982	1.01301	0.902227	1.28451			1.06658	0.196691	0.58915
E-1568	1.04372	1.06997				1.05685	0.0185562	0.0493667
E-1864	0.618383	1.13667	0.950721			0.901925	0.262567	0.552908
E-558	0.813654	0.868838	1.28927	0.899305		0.967767	0.217249	0.776673
E-992	1.07328	0.739845	0.778632			0.863921	0.182348	0.265773
E-1896	0.635971	0.605903	0.517512			0.586462	0.0615756	0.000312163
E-230	1.02677	1.04051	0.727082			0.931454	0.177125	0.539387
E-326	0.994102	0.425012	1.06985			0.829653	0.35247	0.44964
E-1012	0.5577	0.812977	0.666665			0.679114	0.128093	0.0122629
E-1448	0.53614	0.86563	0.651142			0.684304	0.167229	0.0307959
E-1754	1.11542	0.801481				0.958452	0.221991	0.816035
E-2701	0.606387	1.67661	1.02572			1.1029	0.539269	0.757599
E-1067	0.417782	0.882551	0.916932			0.739088	0.27879	0.180339
E-1221	0.667573	0.863121	1.00793			0.846208	0.170808	0.193887
E-415	1.30368	1.3314	1.33588			1.32365	0.0174451	5.59099e-06
E-555	0.800062	1.55197	0.79612			1.04938	0.435258	0.853784
E-2887	0.983591	0.846255	0.634017			0.821288	0.176119	0.153655
E-3990	0.982789	1.67579	0.644222			1.10093	0.525832	0.756233
E-4629	1.06358	1.10481	0.858971			1.00912	0.131658	0.910262
S-2494	0.421448	0.977699	0.983324			0.794157	0.322788	0.331331
S-3566	0.467099	0.801272	1.01123	1.10923		0.847207	0.284108	0.323445
S-4271	0.596428	0.454105	0.695503			0.582012	0.121343	0.00396329
E-60	0.811945	1.39771				1.10483	0.4142	0.754649
E-1758	0.746241	0.796616				0.771428	0.0356209	0.0119265

## Sheet: S6K-P Fig
qPCR values compared to Act5c transcripts levels
Target transcripts	Genotypes	Samples	Delta Ct	Average ΔCt	ΔΔCt average	RQ	RQ average	p-value
Rae1	WT	1	6.42392	6.53188	-0.107965	1.07771	1.00339	0.000140434
		1	6.41109		-0.120792	1.08733
		2	6.59944		0.0675626	0.954249
		2	6.69308		0.161194	0.894284
	Rae1 dsRNA	1	8.10725		1.57537	0.335558	0.286564
		1	8.60207		2.07019	0.238128
		2	8.29185		1.75997	0.295253
		2	8.38227		1.85038	0.277318
Target transcripts	Genotypes	Samples	Expt 1				Expt 2				RQ average	p-value		p-value calculation
			Delta Ct	Average ΔCt	ΔΔCt average	RQ	Delta Ct	Average ΔCt	ΔΔCt average	RQ				CTL RQ	CG6583 dsRNA RQ
CG6583	WT	1	5.75024	5.81703	-0.066792	1.04739	5.51879	5.36749	0.151301	0.900438	1.00293	4.93408e-13		1.04739	0.176237
		1	5.94991		0.132885	0.912006	5.41829		0.0508064	0.965397				0.912006	0.240203
		2	5.89014		0.0731139	0.950584	5.25298		-0.114507	1.08261				0.950584	0.274781
		2	5.67782		-0.139206	1.1013	5.33992		-0.0275666	1.01929				1.1013	0.219311
		3					5.20749		-0.159998	1.11729				0.900438	0.180505
		3					5.46745		0.0999645	0.933056				0.965397	0.192242
	CG6583 dsRNA	1	8.32144		2.50441	0.176237	7.83738		2.46989	0.180505	0.21388			1.08261
		1	7.8747		2.05768	0.240203	7.7465		2.37901	0.192242				1.01929
		2	7.68068		1.86365	0.274781								1.11729
		2	8.00598		2.18895	0.219311								0.933056
Target transcripts	Genotypes	Samples	Expt 1				Expt 2				RQ average	p-value		p-value calculation
			Delta Ct	Average ΔCt	ΔΔCt average	RQ	Delta Ct	Average ΔCt	ΔΔCt average	RQ				CTL RQ	Gpp dsRNA RQ
Gpp	WT	1	6.96494	7.1481	-0.183152	1.13536	7.25345	7.31834	-0.0648918	1.04601	1.00785	5.08792e-07		1.13536	0.347821
		1	7.33125		0.183152	0.880776	7.0046		-0.313744	1.24293				0.880776	0.339653
		2					7.22003		-0.0983067	1.07052				1.04601	0.466768
		2					7.50004		0.181702	0.881662				1.24293	0.495344
		3					7.47612		0.157776	0.896406				1.07052	0.381587
		3					7.4558		0.137465	0.909115				0.881662	0.459957
	Gpp dsRNA	1	8.67168		1.52358	0.347821	8.41756		1.09922	0.466768	0.415188			0.896406
		1	8.70596		1.55787	0.339653	8.33184		1.0135	0.495344				0.909115
		2					8.70826		1.38992	0.381587
		2					8.43877		1.12043	0.459957
Target transcripts	Genotypes	Samples	Expt 1				Expt 2				Expt 3				RQ average	p-value		p-value calculation
			Delta Ct	Average ΔCt	ΔΔCt average	RQ	Delta Ct	Average ΔCt	ΔΔCt average	RQ	Delta Ct	Average ΔCt	ΔΔCt average	RQ				CTL RQ	Tip60 dsRNA RQ
Tip60	WT	1	8.62	8.594	0.0259991	0.98214	9.813	9.6915	0.1215	0.919231	10.067	10.0765	-0.00949955	1.00661	1.00124	5.32754e-06		0.98214	0.63244
		1	8.568		-0.0259991	1.01818	9.57		-0.1215	1.08787	10.086		0.00949955	0.993437				1.01818	0.622868
	Tip60 dsRNA	1	9.255		0.660999	0.63244	10.3		0.6085	0.655878	10.555		0.478499	0.717724	0.673693			0.919231	0.655878
		1	9.277		0.683001	0.622868	10.382		0.6905	0.619639	10.41		0.333499	0.793609				1.08787	0.619639
																		1.00661	0.717724
																		0.993437	0.793609
Target transcripts	Genotypes	Samples	Expt 1				Expt 2				RQ average	p-value		p-value calculation
			Delta Ct	Average ΔCt	ΔΔCt average	RQ	Delta Ct	Average ΔCt	ΔΔCt average	RQ				CTL RQ	Dom dsRNA RQ
Dom	WT	1	5.127	4.958	0.169	0.889459	5.471	5.53	-0.059	1.04174	1.00385	0.000539822		0.889459	0.662043
		1	4.789		-0.169	1.12428	5.589		0.059	0.959929				1.12428	0.490729
	Dom dsRNA	1	5.553		0.595002	0.662043	6.381		0.850998	0.554401	0.552402			1.04174	0.554401
		1	5.985		1.027	0.490729	6.523		0.992998	0.502433				0.959929	0.502433
Target transcripts	Genotypes	Samples	Expt 1				Expt 2				RQ average	p-value		p-value calculation
			Delta Ct	Average ΔCt	ΔΔCt average	RQ	Delta Ct	Average ΔCt	ΔΔCt average	RQ				CTL RQ	E(Pc) dsRNA RQ
E(Pc)	WT	1	10.76	10.8665	-0.1065	1.07661	10.243	10.3185	-0.0754995	1.05373	1.00205	0.000425808		1.07661	0.411367
		1	10.973		0.1065	0.928839	10.394		0.0754995	0.949013				0.928839	0.420011
	E(Pc) dsRNA	1	12.148		1.2815	0.411367	11.565		1.2465	0.42147	0.412344			1.05373	0.42147
		1	12.118		1.2515	0.420011	11.653		1.3345	0.396529				0.949013	0.396529
